# Supplementary material for: The Y chromosome of autochthonous Basque populations and the Bronze Age replacement
Source: Sci Rep. 2021 Mar 10;11:5607. doi: 10.1038/s41598-021-84915-1 (PMC7970938; doi:10.1038/s41598-021-84915-1)
Supplement: Supplementary file 4 — Supplementary Table 1. [file 41598_2021_84915_MOESM4_ESM.xlsx]

## Sheet: Sheet1
Supplementary Table 1. Reference Populations.
Population	Abbreviation	n	References
Basque Country
Guipuzcoa (Spain)	GUI	30	Present study
Alava (Spain)	ALA	53	Present study
Vizcaya (Spain)	VIZ	61	Present study
Basques	BAS	168	Garcia et al. 2004
Gascony (France)	GAS	24	Adams et al. 2008
Basques (United States)	USB	33	Valverde et al. 2012
Northwest Europe
Ireland	IRE	152	Ballard et al. 2006
United Kingdom (Caucasians)	UKC	249	Ballard et al. 2005
United Kingdom (South Asians)	UKS	248	Ballard et al. 2005
United Kingdom (Afro-Caribbeans)	UKA	250	Ballard et al. 2005
Western Europe
Spain	SPA	148	Martin et al. 2004
Andalusia (Spain)	AND	168	Adams et al. 2008
Portugal	POR	302	Bento et al. 2009
Marches Appenine (Italy)	ITA	160	Onofri et al. 2007
Switzerland	SWI	149	Haas et al. 2006
Germany	GER	231	Rodig et al. 2007
Eastern Europe
Hungary	HUN	213	Volgyi et al. 2009
Poland	POL	208	Rebala et al. 2005
Slovak	SLO	250	Petrejcikova et al. 2013
Romania	ROM	122	Stanciu et al. 2010
Macedonia	MAC	149	Spiroski et al. 2005
Croatia	CRO	200	Haliti et al. 2009
Greece	GRE	191	Kovatsi et al. 2009
Balkans	BAL	399	Bosch et al. 2006
North Africa
Benghazi (Libya)	BEN	238	Elmrghni et al. 2012
Morocco	MOR	85	Gaibar et al. 2012
Tunisia	TUN	214	Fadhlaoui-Zid et al. 2011
West Asia
Iran	IRA	103	Alshamali et al. 2009
Saudi Arabia	SAU	106	Alshamali et al. 2009
Oman	OMA	99	Alshamali et al. 2009
Yemen	YEM	103	Alshamali et al. 2009
Dubai	DUB	215	Alshamali et al. 2009
Afghanistan	AFG	189	Lacau et al. 2011
Adams et al., 2008	Adams SM, Bosch E, Balaresque PL, et al. The genetic legacy of religious diversity and intolerance: paternal lineages of Christians, Jews, and Muslims in the Iberian Peninsula. Am J Hum Genet. 2008 Dec; 83(6):725-36. doi: 10.1016/j.ajhg.2008.11.007. 83:725-736.
Alshamali et al., 2009	Alshamali F, Pereira L, Budowle B, Poloni ES, Currat M. Local population structure in Arabian Peninsula revealed by Y-STR diversity. Hum Hered. 2009;68(1):45-54. doi: 10.1159/000210448.
Ballard et al., 2006	Ballard DJ, Phillips C, Thacker CR, Syndercombe Court D. Y chromosome STR haplotype data for an Irish population. Forensic Sci Int. 2006 Aug 10;161(1):64-8. doi: 10.1016/j.forsciint.2005.08.010. Epub 2005 Sep 23.
Ballard et al., 2005	Ballard DJ, Phillips C, Thacker CR, Robson C, Revoir AP,Syndercombe Court D. Y chromosome STR haplotypes in three UK populations. Forensic Sci Int. 2005 Sep 10;152(2-3):289-305. doi: 10.1016/j.forsciint.2004.10.006.
Bento et al., 2009	Bento AM, Carvalho M, Lopes V, Serra A, Costa HA, Andrade L, Balsa F, Oliveira C, Batista L, Gamero J, Anjos MJ, Gusmão L, Corte-Real F. Distribution of Y-chromosomal haplotypes in the Central Portuguese population using 17-STRs. Forensic Sci Int Genet. 2009 Dec;4(1):e35-6. doi: 10.1016/j.fsigen.2009.02.006.
Bosch et al., 2006	Bosch E, Calafell F, González-Neira A, Flaiz C, Mateu E, Scheil H-G, Huckenbeck W, Efremovska L, Mikerezi I, Xirotiris N, Grasa C, Schmidt H, Comas D. Paternal and maternal lineages in the Balkans show a homogeneous landscape over linguistic barriers, except for the isolated Aromuns. Ann Hum Genet. 2006 Jul;70(Pt 4):459-87. doi: 10.1111/j.1469-1809.2005.00251.x.
Elmrghni et al., 2012	Elmrghni S, Coulson-Thomas YM, Kaddura M, Dixon RA, Williams DR. Population genetic data for 17 Y STR markers from Benghazi (East Libya). Forensic Sci Int Genet. 2012 Mar;6(2):224-7. doi: 10.1016/j.fsigen.2011.05.001.
Fadhlaoui-Zid et al., 2011	Fadhlaoui-Zid K, Martinez-Cruz B, Khodjet-el-khil H, Mendizabal I, Benammar-Elgaaied A, Comas D. Genetic Structure of Tunisian Ethnic Groups Revealed by Paternal Lineages. Am J Phys Anthropol. 2011; 146:271–280.
Gaibar et al., 2012	Gaibar M, Esteban ME, Via M, Harich N, Kandil M, Fernández-Santander A. Usefulness of autosomal STR polymorphisms beyond forensic purposes: data on Arabic- and Berber-speaking populations from central Morocco. Ann Hum Biol. 2012 Jul; 39(4):297-304. doi: 10.3109/03014460.2012.697578
Garcia et al., 2004	Garcia O, Martin P, Gusmao L, Albarran C, Alonso S, de la Rua C, Flores C, Izagirre N, Peñas R, Pérez JA, Uriarte I, Yurrebaso I, Alonso A. A Basque Country autochthonous population study of 11 Y-chromosome STR loci. Forensic Sci Int. 2004 Oct 4; 145(1):65-8. doi: 10.1016/j.forsciint.2004.03.004.
Haas et al., 2006	Haas C, Wangensteen T, Giezendanner N, Kratzer A, Bär W. Y-chromosome STR haplotypes in a population sample from Switzerland (Zurich area). Forensic Sci Int. 2006 May 10;158(2-3):213-8. doi: 10.1016/j.forsciint.2005.04.036.
Haliti et al., 2009	Haliti N, Carapina M, Masić M, Strinović D, Klarić IM, Kubat M. Evaluation of population variation at 17 autosomal STR and 16 Y-STR haplotype loci in Croatians. Forensic Sci Int Genet. 2009 Sep;3(4):e137-8. doi: 10.1016/j.fsigen.2008.11.004.
Kovatsi et al., 2009	Kovatsi L, Saunier JL, Irwin JA. Population genetics of Y-chromosome STRs in a population of Northern Greeks. Forensic Sci Int Genet. 2009 Dec;4(1):e21-2. doi: 10.1016/j.fsigen.2009.01.001.
Lacau et al., 2011	Lacau H, Bukhari A, Gayden T, La Salvia J, Regueiro M, Stojkovic O, Herrera RJ. Y-STR profiling in two Afghanistan populations. Leg Med (Tokyo). 2011 Mar;13(2):103-8. doi: 10.1016/j.legalmed.2010.11.004.
Martin et al., 2004	Martín P, García-Hirschfeld J, García O, Gusmão L, García P, Albarrán C, Sancho M, Alonso A. A Spanish population study of 17 Y-chromosome STR loci. Forensic Sci Int. 2004 Jan 28;139(2-3):231-5. doi: 10.1016/j.forsciint.2003.11.012.
Onofri et al., 2007	Onofri V, Alessandrini F, Turchi C, Fraternale B, Buscemi L, Pesaresi M, Tagliabracci A. Y-chromosome genetic structure in sub-Apennine populations of Central Italy by SNP and STR analysis. Int J Legal Med. 2007 May; 121(3):234-7. doi: 10.1007/s00414-007-0153-y.
Petrejcikova et al., 2013	Petrejčíková E, Soták M, Bernasovská J, Bernasovský I, Sovičová A, Bôžiková A, Boronova I, Gabriková D, Švíčková P, Mačeková S, Cverhová V. The genetic structure of the Slovak population revealed by Y-chromosome polymorphisms. Anthropol Sci. 2013 April; 118(1). doi: 10.1537/ase.090203
Rebala et al., 2005	Rebała K, Szczerkowska Z. Polish population study on Y chromosome haplotypes defined by 18 STR loci. Int J Legal Med. 2005 Sep;119(5):303-5. doi: 10.1007/s00414-005-0547-7.
Rodig et al.,2007	Rodig H, Grum M, Grimmecke H-D. Population study and evaluation of 20 Y-chromosome STR loci in Germans. Int J Legal Med. 2007 Jan;121(1):24-7. doi: 10.1007/s00414-005-0075-5.
Spiroski et al.,2005	Spiroski M, Arsov T, Krüger C, Willuweit S, Roewer L. Y-chromosomal STR haplotypes in Macedonian population samples. Forensic Sci Int. 2005 Feb;148(1):69-73. doi: 10.1016/j.forsciint.2004.04.067.
Stanciu et al., 2010	Stanciu F, Cuţăr V, Pîrlea S, Stoian V, Stoian IM, Sevastre O, Popescu OR. Population data for Y-chromosome haplotypes defined by 17 STRs in South-East Romania. Leg Med (Tokyo). 2010 Sep;12(5):259-64. doi: 10.1016/j.legalmed.2010.05.007.
Valverde et al., 2012	Valverde L, Köhnemann S, Rosique M, Cardoso S, Zarrabeitia M, Pfeiffer H, de Pancorbo MM. 17 Y-STR haplotype data for a population sample of residents in the Basque Country. Forensic Sci Int Genet. 2012 Jul;6(4):e109-11. doi: 10.1016/j.fsigen.2012.01.006.
Volgyi et al., 2009	Völgyi A, Zalán A, Szvetnik E, Pamjav H. Hungarian population data for 11 Y-STR and 49 Y-SNP markers. Forensic Sci Int Genet. 2009 Mar;3(2):e27-8. doi: 10.1016/j.fsigen.2008.04.006.

## Sheet: Sheet3
		Adams et al.
		Alshamani et al.
		Ballard et al.
		Bento et al.
		Bosch et al.
		Elmrghni et al.
		Fadhlaoui-Zid et al.
		Gaibar et al.
		Garcia et al.
		Haas et al.
		Haliti et al.
		Kovatsi et al.
		Lacau et al.
		Martin et al.
		Onofri et al.
		Petrejcikova et al.
		Rebala et al.
		Rodig et al.
		Spiroski et al.
		Stanciu et al.
		Valverde et al.
		Volgyi et al.

## Sheet: Hoja1
	Adams SM, Bosch E, Balaresque PL, et al. The genetic legacy of religious diversity and intolerance: paternal lineages of Christians, Jews, and Muslims in the Iberian Peninsula. Am J Hum Genet. 2008 Dec; 83(6):725-36. doi: 10.1016/j.ajhg.2008.11.007. 83:725-736.
	Alshamali F, Pereira L, Budowle B, Poloni ES, Currat M. Local population structure in Arabian Peninsula revealed by Y-STR diversity. Hum Hered. 2009;68(1):45-54. doi: 10.1159/000210448.
	Ballard DJ, Phillips C, Thacker CR, Syndercombe Court D. Y chromosome STR haplotype data for an Irish population. Forensic Sci Int. 2006 Aug 10;161(1):64-8. doi: 10.1016/j.forsciint.2005.08.010. Epub 2005 Sep 23.
	Ballard DJ, Phillips C, Thacker CR, Robson C, Revoir AP,Syndercombe Court D. Y chromosome STR haplotypes in three UK populations. Forensic Sci Int. 2005 Sep 10;152(2-3):289-305. doi: 10.1016/j.forsciint.2004.10.006.
	Bento AM, Carvalho M, Lopes V, Serra A, Costa HA, Andrade L, Balsa F, Oliveira C, Batista L, Gamero J, Anjos MJ, Gusmão L, Corte-Real F. Distribution of Y-chromosomal haplotypes in the Central Portuguese population using 17-STRs. Forensic Sci Int Genet. 2009 Dec;4(1):e35-6. doi: 10.1016/j.fsigen.2009.02.006.
	Bosch E, Calafell F, González-Neira A, Flaiz C, Mateu E, Scheil H-G, Huckenbeck W, Efremovska L, Mikerezi I, Xirotiris N, Grasa C, Schmidt H, Comas D. Paternal and maternal lineages in the Balkans show a homogeneous landscape over linguistic barriers, except for the isolated Aromuns. Ann Hum Genet. 2006 Jul;70(Pt 4):459-87. doi: 10.1111/j.1469-1809.2005.00251.x.
	Elmrghni S, Coulson-Thomas YM, Kaddura M, Dixon RA, Williams DR. Population genetic data for 17 Y STR markers from Benghazi (East Libya). Forensic Sci Int Genet. 2012 Mar;6(2):224-7. doi: 10.1016/j.fsigen.2011.05.001.
	Fadhlaoui-Zid K, Martinez-Cruz B, Khodjet-el-khil H, Mendizabal I, Benammar-Elgaaied A, Comas D. Genetic Structure of Tunisian Ethnic Groups Revealed by Paternal Lineages. Am J Phys Anthropol. 2011; 146:271–280.
	Gaibar M, Esteban ME, Via M, Harich N, Kandil M, Fernández-Santander A. Usefulness of autosomal STR polymorphisms beyond forensic purposes: data on Arabic- and Berber-speaking populations from central Morocco. Ann Hum Biol. 2012 Jul; 39(4):297-304. doi: 10.3109/03014460.2012.697578
	Garcia O, Martin P, Gusmao L, Albarran C, Alonso S, de la Rua C, Flores C, Izagirre N, Peñas R, Pérez JA, Uriarte I, Yurrebaso I, Alonso A. A Basque Country autochthonous population study of 11 Y-chromosome STR loci. Forensic Sci Int. 2004 Oct 4; 145(1):65-8. doi: 10.1016/j.forsciint.2004.03.004.
	Haas C, Wangensteen T, Giezendanner N, Kratzer A, Bär W. Y-chromosome STR haplotypes in a population sample from Switzerland (Zurich area). Forensic Sci Int. 2006 May 10;158(2-3):213-8. doi: 10.1016/j.forsciint.2005.04.036.
	Haliti N, Carapina M, Masić M, Strinović D, Klarić IM, Kubat M. Evaluation of population variation at 17 autosomal STR and 16 Y-STR haplotype loci in Croatians. Forensic Sci Int Genet. 2009 Sep;3(4):e137-8. doi: 10.1016/j.fsigen.2008.11.004.
	Kovatsi L, Saunier JL, Irwin JA. Population genetics of Y-chromosome STRs in a population of Northern Greeks. Forensic Sci Int Genet. 2009 Dec;4(1):e21-2. doi: 10.1016/j.fsigen.2009.01.001.
	Lacau H, Bukhari A, Gayden T, La Salvia J, Regueiro M, Stojkovic O, Herrera RJ. Y-STR profiling in two Afghanistan populations. Leg Med (Tokyo). 2011 Mar;13(2):103-8. doi: 10.1016/j.legalmed.2010.11.004.
	Martín P, García-Hirschfeld J, García O, Gusmão L, García P, Albarrán C, Sancho M, Alonso A. A Spanish population study of 17 Y-chromosome STR loci. Forensic Sci Int. 2004 Jan 28;139(2-3):231-5. doi: 10.1016/j.forsciint.2003.11.012.
	Onofri V, Alessandrini F, Turchi C, Fraternale B, Buscemi L, Pesaresi M, Tagliabracci A. Y-chromosome genetic structure in sub-Apennine populations of Central Italy by SNP and STR analysis. Int J Legal Med. 2007 May; 121(3):234-7. doi: 10.1007/s00414-007-0153-y.
	Petrejčíková E, Soták M, Bernasovská J, Bernasovský I, Sovičová A, Bôžiková A, Boronova I, Gabriková D, Švíčková P, Mačeková S, Cverhová V. The genetic structure of the Slovak population revealed by Y-chromosome polymorphisms. Anthropol Sci. 2013 April; 118(1). doi: 10.1537/ase.090203
	Rebała K, Szczerkowska Z. Polish population study on Y chromosome haplotypes defined by 18 STR loci. Int J Legal Med. 2005 Sep;119(5):303-5. doi: 10.1007/s00414-005-0547-7.
	Rodig H, Grum M, Grimmecke H-D. Population study and evaluation of 20 Y-chromosome STR loci in Germans. Int J Legal Med. 2007 Jan;121(1):24-7. doi: 10.1007/s00414-005-0075-5.
	Spiroski M, Arsov T, Krüger C, Willuweit S, Roewer L. Y-chromosomal STR haplotypes in Macedonian population samples. Forensic Sci Int. 2005 Feb;148(1):69-73. doi: 10.1016/j.forsciint.2004.04.067.
	Stanciu F, Cuţăr V, Pîrlea S, Stoian V, Stoian IM, Sevastre O, Popescu OR. Population data for Y-chromosome haplotypes defined by 17 STRs in South-East Romania. Leg Med (Tokyo). 2010 Sep;12(5):259-64. doi: 10.1016/j.legalmed.2010.05.007.
	Valverde L, Köhnemann S, Rosique M, Cardoso S, Zarrabeitia M, Pfeiffer H, de Pancorbo MM. 17 Y-STR haplotype data for a population sample of residents in the Basque Country. Forensic Sci Int Genet. 2012 Jul;6(4):e109-11. doi: 10.1016/j.fsigen.2012.01.006.
	Völgyi A, Zalán A, Szvetnik E, Pamjav H. Hungarian population data for 11 Y-STR and 49 Y-SNP markers. Forensic Sci Int Genet. 2009 Mar;3(2):e27-8. doi: 10.1016/j.fsigen.2008.04.006.

## Sheet: Hoja2
	Adams et al., 2008	Adams SM, Bosch E, Balaresque PL, et al. The genetic legacy of religious diversity and intolerance: paternal lineages of Christians, Jews, and Muslims in the Iberian Peninsula. Am J Hum Genet. 2008 Dec; 83(6):725-36. doi: 10.1016/j.ajhg.2008.11.007. 83:725-736.
	Alshamali et al., 2009	Alshamali F, Pereira L, Budowle B, Poloni ES, Currat M. Local population structure in Arabian Peninsula revealed by Y-STR diversity. Hum Hered. 2009;68(1):45-54. doi: 10.1159/000210448.
	Ballard et al., 2006	Ballard DJ, Phillips C, Thacker CR, Syndercombe Court D. Y chromosome STR haplotype data for an Irish population. Forensic Sci Int. 2006 Aug 10;161(1):64-8. doi: 10.1016/j.forsciint.2005.08.010. Epub 2005 Sep 23.
	Ballard et al., 2005	Ballard DJ, Phillips C, Thacker CR, Robson C, Revoir AP,Syndercombe Court D. Y chromosome STR haplotypes in three UK populations. Forensic Sci Int. 2005 Sep 10;152(2-3):289-305. doi: 10.1016/j.forsciint.2004.10.006.
	Bento et al., 2009	Bento AM, Carvalho M, Lopes V, Serra A, Costa HA, Andrade L, Balsa F, Oliveira C, Batista L, Gamero J, Anjos MJ, Gusmão L, Corte-Real F. Distribution of Y-chromosomal haplotypes in the Central Portuguese population using 17-STRs. Forensic Sci Int Genet. 2009 Dec;4(1):e35-6. doi: 10.1016/j.fsigen.2009.02.006.
	Bosch et al., 2006	Bosch E, Calafell F, González-Neira A, Flaiz C, Mateu E, Scheil H-G, Huckenbeck W, Efremovska L, Mikerezi I, Xirotiris N, Grasa C, Schmidt H, Comas D. Paternal and maternal lineages in the Balkans show a homogeneous landscape over linguistic barriers, except for the isolated Aromuns. Ann Hum Genet. 2006 Jul;70(Pt 4):459-87. doi: 10.1111/j.1469-1809.2005.00251.x.
	Elmrghni et al., 2012	Elmrghni S, Coulson-Thomas YM, Kaddura M, Dixon RA, Williams DR. Population genetic data for 17 Y STR markers from Benghazi (East Libya). Forensic Sci Int Genet. 2012 Mar;6(2):224-7. doi: 10.1016/j.fsigen.2011.05.001.
	Fadhlaoui-Zid et al., 2011	Fadhlaoui-Zid K, Martinez-Cruz B, Khodjet-el-khil H, Mendizabal I, Benammar-Elgaaied A, Comas D. Genetic Structure of Tunisian Ethnic Groups Revealed by Paternal Lineages. Am J Phys Anthropol. 2011; 146:271–280.
	Gaibar et al., 2012	Gaibar M, Esteban ME, Via M, Harich N, Kandil M, Fernández-Santander A. Usefulness of autosomal STR polymorphisms beyond forensic purposes: data on Arabic- and Berber-speaking populations from central Morocco. Ann Hum Biol. 2012 Jul; 39(4):297-304. doi: 10.3109/03014460.2012.697578
	Garcia et al., 2004	Garcia O, Martin P, Gusmao L, Albarran C, Alonso S, de la Rua C, Flores C, Izagirre N, Peñas R, Pérez JA, Uriarte I, Yurrebaso I, Alonso A. A Basque Country autochthonous population study of 11 Y-chromosome STR loci. Forensic Sci Int. 2004 Oct 4; 145(1):65-8. doi: 10.1016/j.forsciint.2004.03.004.
	Haas et al., 2006	Haas C, Wangensteen T, Giezendanner N, Kratzer A, Bär W. Y-chromosome STR haplotypes in a population sample from Switzerland (Zurich area). Forensic Sci Int. 2006 May 10;158(2-3):213-8. doi: 10.1016/j.forsciint.2005.04.036.
	Haliti et al., 2009	Haliti N, Carapina M, Masić M, Strinović D, Klarić IM, Kubat M. Evaluation of population variation at 17 autosomal STR and 16 Y-STR haplotype loci in Croatians. Forensic Sci Int Genet. 2009 Sep;3(4):e137-8. doi: 10.1016/j.fsigen.2008.11.004.
	Kovatsi et al., 2009	Kovatsi L, Saunier JL, Irwin JA. Population genetics of Y-chromosome STRs in a population of Northern Greeks. Forensic Sci Int Genet. 2009 Dec;4(1):e21-2. doi: 10.1016/j.fsigen.2009.01.001.
	Lacau et al., 2011	Lacau H, Bukhari A, Gayden T, La Salvia J, Regueiro M, Stojkovic O, Herrera RJ. Y-STR profiling in two Afghanistan populations. Leg Med (Tokyo). 2011 Mar;13(2):103-8. doi: 10.1016/j.legalmed.2010.11.004.
	Martin et al., 2004	Martín P, García-Hirschfeld J, García O, Gusmão L, García P, Albarrán C, Sancho M, Alonso A. A Spanish population study of 17 Y-chromosome STR loci. Forensic Sci Int. 2004 Jan 28;139(2-3):231-5. doi: 10.1016/j.forsciint.2003.11.012.
	Onofri et al., 2007	Onofri V, Alessandrini F, Turchi C, Fraternale B, Buscemi L, Pesaresi M, Tagliabracci A. Y-chromosome genetic structure in sub-Apennine populations of Central Italy by SNP and STR analysis. Int J Legal Med. 2007 May; 121(3):234-7. doi: 10.1007/s00414-007-0153-y.
	Petrejcikova et al., 2013	Petrejčíková E, Soták M, Bernasovská J, Bernasovský I, Sovičová A, Bôžiková A, Boronova I, Gabriková D, Švíčková P, Mačeková S, Cverhová V. The genetic structure of the Slovak population revealed by Y-chromosome polymorphisms. Anthropol Sci. 2013 April; 118(1). doi: 10.1537/ase.090203
	Rebala et al., 2005	Rebała K, Szczerkowska Z. Polish population study on Y chromosome haplotypes defined by 18 STR loci. Int J Legal Med. 2005 Sep;119(5):303-5. doi: 10.1007/s00414-005-0547-7.
	Rodig et al.,2007	Rodig H, Grum M, Grimmecke H-D. Population study and evaluation of 20 Y-chromosome STR loci in Germans. Int J Legal Med. 2007 Jan;121(1):24-7. doi: 10.1007/s00414-005-0075-5.
	Spiroski et al.,2005	Spiroski M, Arsov T, Krüger C, Willuweit S, Roewer L. Y-chromosomal STR haplotypes in Macedonian population samples. Forensic Sci Int. 2005 Feb;148(1):69-73. doi: 10.1016/j.forsciint.2004.04.067.
	Stanciu et al., 2010	Stanciu F, Cuţăr V, Pîrlea S, Stoian V, Stoian IM, Sevastre O, Popescu OR. Population data for Y-chromosome haplotypes defined by 17 STRs in South-East Romania. Leg Med (Tokyo). 2010 Sep;12(5):259-64. doi: 10.1016/j.legalmed.2010.05.007.
	Valverde et al., 2012	Valverde L, Köhnemann S, Rosique M, Cardoso S, Zarrabeitia M, Pfeiffer H, de Pancorbo MM. 17 Y-STR haplotype data for a population sample of residents in the Basque Country. Forensic Sci Int Genet. 2012 Jul;6(4):e109-11. doi: 10.1016/j.fsigen.2012.01.006.
	Volgyi et al., 2009	Völgyi A, Zalán A, Szvetnik E, Pamjav H. Hungarian population data for 11 Y-STR and 49 Y-SNP markers. Forensic Sci Int Genet. 2009 Mar;3(2):e27-8. doi: 10.1016/j.fsigen.2008.04.006.
