# Supplementary material for: The Y chromosome of autochthonous Basque populations and the Bronze Age replacement
Source: Sci Rep. 2021 Mar 10;11:5607. doi: 10.1038/s41598-021-84915-1 (PMC7970938; doi:10.1038/s41598-021-84915-1)
Supplement: Supplementary file 5 — Supplementary Table 2. [file 41598_2021_84915_MOESM5_ESM.xlsx]

## Sheet: ALA
Supplementary Table 2. Allelic frequencies for 17 Y-STR loci in Alava (n=54).
Allele	DYS19	DYS389I	DYS389II	DYS390	DYS391	DYS392	DYS393	DYS437	DYS438	DYS439	DYS448	DYS456	DYS458	DYS635	GATA_H4	Genotype	DYS385a/b
9					0.0754717				0.0188679							11, 11	0.0566038
10					0.396226				0.150943							11, 12	0.0188679
11					0.509434	0.188679			0.0377358	0.320755					0.301887	11, 13	0.0377358
12		0.188679			0.0188679	0.0377358	0.169811		0.773585	0.509434					0.660377	11, 14	0.471698
13	0.0754717	0.471698	0.0188679			0.773585	0.792453		0.0188679	0.169811					0.0377358	11, 15	0.0943396
14	0.698113	0.339623					0.0377358	0.358491				0.0754717	0.0754717			11, 16	0.0188679
15	0.188679		0.0377358					0.622642				0.396226	0.0566038			12, 12	0.0377358
16	0.0188679		0.735849					0.0188679				0.471698	0.207547			12, 14	0.113208
17	0.0188679		0.150943								0.0377358	0.0566038	0.396226			12, 17	0.0377358
18			0.0566038								0.226415		0.226415			13, 14	0.0188679
18.3											0.0188679					14, 17	0.0188679
19											0.490566		0.0188679			17, 18	0.0377358
20											0.150943		0.0188679			17, 19	0.0377358
21											0.0566038			0.0566038
22											0.0188679			0.132075
23				0.132075										0.754717
24				0.735849										0.0377358
25				0.132075										0.0188679
h	0.4797	0.6386	0.439	0.4318	0.5885	0.3716	0.3483	0.4927	0.3839	0.6205	0.693	0.6234	0.7533	0.4158	0.4804		0.7583
