# Supplementary material for: The Y chromosome of autochthonous Basque populations and the Bronze Age replacement
Source: Sci Rep. 2021 Mar 10;11:5607. doi: 10.1038/s41598-021-84915-1 (PMC7970938; doi:10.1038/s41598-021-84915-1)
Supplement: Supplementary file 6 — Supplementary Table 3. [file 41598_2021_84915_MOESM6_ESM.xlsx]

## Sheet: GUI
Supplementary Table 3. Allelic frequencies for 17 Y-STR loci in Guipuzcoa (n= 30).
Allele	DYS19	DYS389I	DYS389II	DYS390	DYS391	DYS392	DYS393	DYS437	DYS438	DYS439	DYS448	DYS456	DYS458	DYS635	GATA_H4	Genotype	DYS385a/b
9																10,14	0.0333333
10					0.466667				0.0666667							11,11	0.0666667
11					0.5	0.133333			0.0666667	0.233333					0.266667	11,13	0.133333
12	0.0333333	0.233333			0.0333333	0.0333333	0.133333		0.866667	0.533333					0.666667	11, 14	0.566667
13	0.0666667	0.4				0.833333	0.8			0.233333					0.0666667	11,16	0.0333333
14	0.8	0.366667					0.0666667	0.3				0.0666667				12,14	0.0333333
15	0.1		0.0666667					0.6				0.466667	0.1			13, 14	0.0333333
16			0.733333					0.1				0.366667	0.333333			13, 15	0.0666667
17			0.166667								0.0333333	0.0666667	0.4			14, 14	0.0333333
18											0.233333	0.0333333	0.1
19			0.0333333								0.566667		0.0666667
20											0.133333			0.0333333
21														0.1
22				0.1							0.0333333
23				0.0666667										0.833333
24				0.666667										0.0333333
25				0.166667
h	0.3563	0.6736	0.4437	0.531	0.5494	0.2966	0.3494	0.5586	0.2483	0.6276	0.6253	0.6598	0.7287	0.3034	0.4966		0.669
