# Supplementary material for: The Y chromosome of autochthonous Basque populations and the Bronze Age replacement
Source: Sci Rep. 2021 Mar 10;11:5607. doi: 10.1038/s41598-021-84915-1 (PMC7970938; doi:10.1038/s41598-021-84915-1)
Supplement: Supplementary file 7 — Supplementary Table 4. [file 41598_2021_84915_MOESM7_ESM.xlsx]

## Sheet: VIZ
Supplementary Table 4. Allelic frequencies for 17 Y-STR loci in Vizcaya (n=61).
Allele	DYS19	DYS389I	DYS389II	DYS390	DYS391	DYS392	DYS393	DYS437	DYS438	DYS439	DYS448	DYS456	DYS458	DYS635	GATA_H4	Genotype	DYS385a/b
9					0.0327869				0.0327869	0.0163934						9, 14	0.0163934
10					0.327869				0.163934	0.0163934						11, 11	0.0491803
11					0.590164	0.180328				0.311475					0.459016	11, 13	0.0163934
12		0.245902			0.0491803	0.0163934	0.163934		0.803279	0.459016					0.491803	11, 14	0.540984
13	0.131148	0.360656				0.770492	0.803279	0.0163934		0.180328					0.0491803	11, 15	0.0983607
14	0.786885	0.360656				0.0327869	0.0327869	0.393443		0.0163934		0.0983607	0.0983607			11, 16	0.0163934
15	0.0491803	0.0327869	0.0327869					0.57377				0.47541	0.0491803			11, 17	0.0163934
16			0.721311					0.0163934				0.360656	0.180328			12, 12	0.0327869
17	0.0327869		0.180328								0.0327869	0.0327869	0.442623			12, 14	0.0655738
18			0.0655738								0.311475	0.0327869	0.163934			13, 14	0.0327869
19											0.47541		0.0655738			14, 14	0.0163934
20											0.163934					16, 18	0.0163934
21											0.0163934			0.0327869		17, 18	0.0819672
22				0.0163934										0.131148
23				0.147541										0.672131
23.1														0.0163934
23.2														0.0163934
24				0.721311										0.114754
25				0.114754										0.0163934
h	0.3661	0.6896	0.4492	0.4519	0.5497	0.3787	0.3322	0.524	0.3322	0.6699	0.6596	0.6426	0.7404	0.5246	0.5541		0.6918
