# Supplementary material for: The Y chromosome of autochthonous Basque populations and the Bronze Age replacement
Source: Sci Rep. 2021 Mar 10;11:5607. doi: 10.1038/s41598-021-84915-1 (PMC7970938; doi:10.1038/s41598-021-84915-1)
Supplement: Supplementary file 11 — Supplementary Table 8. [file 41598_2021_84915_MOESM11_ESM.xlsx]

## Sheet: Hoja1
	Supplementary Table 8. Modal haplotypes.
		DYS456	DYS389I	DYS390	DYS389II	DYS458	DYS19	DYS393	DYS391	DYS439	DYS635	DYS392	Y_GATA_H4	DYS437	DYS438	DYS448
	Guipuzcoa and Vizcaya	15	13	24	16	17	14	13	11	12	23	13	12	15	12	19
	Alava	16	13	24	16	17	14	13	11	12	23	13	12	15	12	19
	Irish modal		13	25	16		14	13	11	12		14	12	15
