# Supplementary material for: The Y chromosome of autochthonous Basque populations and the Bronze Age replacement
Source: Sci Rep. 2021 Mar 10;11:5607. doi: 10.1038/s41598-021-84915-1 (PMC7970938; doi:10.1038/s41598-021-84915-1)
Supplement: Supplementary file 13 — Supplementary Table 10. [file 41598_2021_84915_MOESM13_ESM.xlsx]

## Sheet: Rst
Supplementary Table 10. Rst values (above diagonal) and associated P-values (below diagonal) between pairs of Spanish Basque populations and reference populations based on 10,000 repetitions at significance level 0.01.
	GUI	ALA	VIZ	BAS	BEN	ITA	BAL	HUN	IRE	SWI	MAC	POR	POL	ROM	GER	UKC	UKA	UKS	SLO	SPA	GRE	OMA	SAU	IRA	MOR	YEM	DUB	CRO	AND	GAS	AFG	TUN	USB
GUI	*	-0.00955	-0.0094	4e-05	0.26028	0.10824	0.17594	0.15555	0.01859	0.05019	0.21095	0.04129	0.22678	0.20848	0.11893	0.0284	0.29973	0.19525	0.16839	0.02427	0.20914	0.2479	0.35464	0.19327	0.32717	0.35159	0.218	0.21161	0.02103	-0.00172	0.26485	0.31399	0.01082
ALA	0.80446	*	-0.00627	0.00619	0.23491	0.0886	0.14794	0.13496	0.01784	0.04063	0.18387	0.02658	0.20897	0.18303	0.10688	0.02118	0.28047	0.1778	0.15069	0.01155	0.18306	0.22578	0.3211	0.17294	0.30487	0.31729	0.19531	0.18818	0.00885	0.00526	0.24492	0.28804	0.01801
VIZ	0.80782	0.81257	*	0.0021	0.24351	0.10183	0.1645	0.15176	0.03068	0.05235	0.19982	0.04159	0.22621	0.20178	0.11933	0.03394	0.30292	0.19942	0.16634	0.02393	0.19984	0.24317	0.33293	0.19141	0.30481	0.32825	0.21234	0.20199	0.01836	0.01266	0.25893	0.29042	0.01674
BAS	0.50891	0.14653	0.30743	*	0.29611	0.15123	0.21025	0.20049	0.02786	0.08119	0.25659	0.06538	0.27424	0.26476	0.16279	0.04845	0.35049	0.25371	0.21314	0.04687	0.26018	0.30955	0.39105	0.25832	0.37967	0.38968	0.2691	0.25357	0.03871	-0.00377	0.30386	0.34892	0.0024
BEN	0	0	0	0	*	0.08357	0.08188	0.10012	0.25683	0.15379	0.12274	0.13857	0.17593	0.0912	0.12894	0.19279	0.21208	0.10373	0.13045	0.16031	0.08172	0.10981	0.08672	0.05835	0.13156	0.09687	0.0652	0.12897	0.16329	0.29585	0.19414	0.06947	0.28821
ITA	0	0	0	0	0	*	0.02782	0.03081	0.11788	0.02902	0.05027	0.02501	0.10493	0.03243	0.03167	0.05476	0.13812	0.05809	0.05366	0.03473	0.03094	0.07987	0.1178	0.02916	0.12814	0.11263	0.04108	0.0621	0.04646	0.14767	0.13584	0.12144	0.13715
BAL	0	0	0	0	0	0	*	0.01805	0.17169	0.07754	0.01378	0.06902	0.08027	0.00832	0.05045	0.10942	0.1247	0.05666	0.03583	0.08456	0.01231	0.07014	0.11462	0.02956	0.12386	0.10819	0.03488	0.02422	0.0971	0.21082	0.10762	0.11386	0.20657
HUN	0	0	0	0	0	0	0	*	0.15207	0.05543	0.02636	0.05924	0.03537	0.01481	0.01486	0.08492	0.11647	0.03399	0.0045	0.07209	0.02901	0.07173	0.14648	0.02378	0.12957	0.14238	0.04031	0.00925	0.08355	0.19805	0.07248	0.13221	0.19291
IRE	0.0195	0.00455	0.0001	0	0	0	0	0	*	0.0473	0.20964	0.03963	0.21908	0.21191	0.11693	0.01617	0.30165	0.20305	0.16476	0.02926	0.21355	0.25151	0.33551	0.20165	0.34918	0.33341	0.21698	0.20716	0.02313	0.02923	0.25838	0.32021	0.02743
SWI	0.00059	0.0002	0	0	0	0	0	0	0	*	0.09717	0.00727	0.12708	0.08784	0.03192	0.00754	0.1998	0.10238	0.07431	0.00878	0.0985	0.1453	0.20879	0.09007	0.20158	0.20305	0.10593	0.09689	0.01441	0.0817	0.16954	0.19655	0.07767
MAC	0	0	0	0	0	0	0	0	0	0	*	0.09288	0.08891	0.00885	0.06214	0.13294	0.13381	0.08377	0.03853	0.11173	0.01542	0.10167	0.15776	0.05819	0.128	0.14987	0.06001	0.01612	0.1281	0.24969	0.13074	0.13588	0.24462
POR	0.0005	0.00069	0	0	0	0	0	0	0	0.00822	0	*	0.12937	0.08945	0.04352	0.01014	0.19329	0.10352	0.07839	0.00075	0.0915	0.13125	0.19631	0.08445	0.19652	0.19176	0.10396	0.1011	0.00339	0.06799	0.16186	0.18195	0.06535
POL	0	0	0	0	0	0	0	0	0	0	0	0	*	0.08115	0.0367	0.14874	0.13608	0.06132	0.01325	0.14136	0.08825	0.10386	0.22564	0.07269	0.1767	0.22661	0.09169	0.03985	0.15542	0.27772	0.04076	0.19161	0.26312
ROM	0	0	0	0	0	0	0.00178	0.0002	0	0	0.00614	0	0	*	0.05086	0.13089	0.11162	0.04529	0.03471	0.10625	0.00452	0.07957	0.1254	0.02546	0.10926	0.11699	0.03158	0.02072	0.12508	0.2505	0.12236	0.11619	0.24675
GER	0	0	0	0	0	0	0	0.0001	0	0	0	0	0	0	*	0.05354	0.13499	0.04903	0.01547	0.05215	0.05715	0.08389	0.1659	0.04188	0.14748	0.16387	0.05863	0.03888	0.06199	0.16734	0.08333	0.15456	0.1525
UKC	0.00317	0.00238	0	0	0	0	0	0	0.0003	0.0099	0	0.0003	0	0	0	*	0.22924	0.13576	0.09874	0.005	0.13731	0.17227	0.24627	0.12417	0.25736	0.2441	0.1418	0.13079	0.00637	0.05381	0.18735	0.24325	0.04549
UKA	0	0	0	0	0	0	0	0	0	0	0	0	0	0	0	0	*	0.09011	0.11948	0.21144	0.10566	0.12052	0.21505	0.09328	0.23255	0.22259	0.09563	0.12856	0.23405	0.34065	0.16719	0.25697	0.33448
UKS	0	0	0	0	0	0	0	0	0	0	0	0	0	0	0	0	0	*	0.04389	0.11373	0.05217	0.05801	0.14467	0.0157	0.14298	0.14635	0.03322	0.065	0.13098	0.24261	0.08221	0.15004	0.24132
SLO	0	0	0	0	0	0	0	0.01436	0	0	0	0	0	0	0	0	0	0	*	0.08923	0.04525	0.0842	0.17304	0.03901	0.1407	0.16961	0.05742	0.01	0.10183	0.21495	0.05086	0.15095	0.20465
SPA	0.00901	0.02505	0.00129	0	0	0	0	0	0	0.01366	0	0.26277	0	0	0	0.03	0	0	0	*	0.10983	0.14936	0.22081	0.09821	0.22046	0.22046	0.11949	0.11629	-0.00164	0.04967	0.1693	0.20543	0.04814
GRE	0	0	0	0	0	0	0	0	0	0	0	0	0	0.0397	0	0	0	0	0	0	*	0.06768	0.09633	0.02043	0.09728	0.09208	0.02173	0.03603	0.12712	0.25455	0.12418	0.09743	0.24549
OMA	0	0	0	0	0	0	0	0	0	0	0	0	0	0	0	0	0	0	0	0	0	*	0.12391	0.04087	0.16624	0.12665	0.04136	0.0983	0.16286	0.29351	0.1186	0.1498	0.28251
SAU	0	0	0	0	0	0	0	0	0	0	0	0	0	0	0	0	0	0	0	0	0	0	*	0.0786	0.23139	0.0177	0.05268	0.16999	0.23522	0.40467	0.2479	0.14763	0.38183
IRA	0	0	0	0	0	0	0	0	0	0	0	0	0	0	0	0	0	0.0001	0	0	0.0001	0	0	*	0.1267	0.08514	0.00265	0.05116	0.11337	0.24278	0.09457	0.10804	0.23514
MOR	0	0	0	0	0	0	0	0	0	0	0	0	0	0	0	0	0	0	0	0	0	0	0	0	*	0.21835	0.13482	0.13557	0.23541	0.3857	0.21256	0.04617	0.37401
YEM	0	0	0	0	0	0	0	0	0	0	0	0	0	0	0	0	0	0	0	0	0	0	0.00129	0	0	*	0.05777	0.17049	0.23124	0.40258	0.26161	0.15337	0.3809
DUB	0	0	0	0	0	0	0	0	0	0	0	0	0	0	0	0	0	0	0	0	0	0	0	0.1199	0	0	*	0.0622	0.13492	0.26308	0.11345	0.11058	0.25019
CRO	0	0	0	0	0	0	0	0.00089	0	0	0	0	0	0	0	0	0	0	0.0003	0	0	0	0	0	0	0	0	*	0.13092	0.25445	0.07384	0.14383	0.24501
AND	0.01634	0.04594	0.00693	0	0	0	0	0	0	0.00158	0	0.05347	0	0	0	0.01228	0	0	0	0.73634	0	0	0	0	0	0	0	0	*	0.04299	0.18577	0.21486	0.04173
GAS	0.45861	0.19168	0.10366	0.49267	0	0	0	0	0.00347	0.0002	0	0	0	0	0	0.0003	0	0	0	0.00089	0	0	0	0	0	0	0	0	0.00119	*	0.30987	0.36141	-0.0074
AFG	0	0	0	0	0	0	0	0	0	0	0	0	0	0	0	0	0	0	0	0	0	0	0	0	0	0	0	0	0	0	*	0.21065	0.29391
TUN	0	0	0	0	0	0	0	0	0	0	0	0	0	0	0	0	0	0	0	0	0	0	0	0	0	0	0	0	0	0	0	*	0.34665
USB	0.16376	0.03198	0.05317	0.26208	0	0	0	0	0.00277	0	0	0	0	0	0	0.0002	0	0	0	0.0004	0	0	0	0	0	0	0	0	0.0004	0.68663	0	0	*
