# Supplementary material for: The Y chromosome of autochthonous Basque populations and the Bronze Age replacement
Source: Sci Rep. 2021 Mar 10;11:5607. doi: 10.1038/s41598-021-84915-1 (PMC7970938; doi:10.1038/s41598-021-84915-1)
Supplement: Supplementary file 14 — Supplementary Table 11. [file 41598_2021_84915_MOESM14_ESM.xlsx]

## Sheet: Hoja1
Supplemenary Table 11. Time estimates of S116 in Alava, Guipuzcoa and Vizcay.
			Rho (R script "weighted age" F. Calafell)
			Age		Weighted age
			Years	SD	Years	SD
	S116 - Basques	25 years/generation	2795	144	3460	161
		30 years/generation	3354	173	4152	193
			rho: 4.1826		rho: 5.1788
	S116 - Alava	25 years/generation	2700	223	3313	252
		30 years/generation	3240	267	3975	303
			rho: 4.0405		rho: 4.9584
	S116 - Guipuzcoa	25 years/generation	2779	275	3067	288
		30 years/generation	3335	330	3680	345
			rho: 4.16		rho: 4.59
	S116 - Vizcay	25 years/generation	2886	207	3794	238
		30 years/generation	3463	248	4553	285
			rho: 4.3188		rho: 5.6783
